# Supplementary material for: First insights into the genetic characteristics and drug resistance of Mycobacterium tuberculosis population collected during the first national tuberculosis prevalence survey of Lao PDR (2010–2011)
Source: BMC Infect Dis. 2019 Oct 15;19:851. doi: 10.1186/s12879-019-4435-z (PMC6794770; doi:10.1186/s12879-019-4435-z)
Supplement: Supplementary file 2 — Table S1. Complete data (clinical, epidemiological, demographic and genetic data) for the 222 Mycobacterium tuberculosis isolates included in this study. (XLSX 71 kb) [file 12879_2019_4435_MOESM2_ESM.xlsx]

## Sheet: Mtb_Laos-ss-tables1 (2)
222 samples included for MTBDRplus test	206 samples included for MIRU-VNTR and Spoligotyping	202 samples included for final analysis	Village Code	District Code	Province Code	TB treatment history	TB symptoms	smear grading (+)	culture grading (+)	MTBDRplus results						24 Loci MIRU_VNTR																								24 loci MIRU-VNTR patterns analysed by MIRU-VNTRplus.org			Spoligotype 43 spacers	Spoligo patterns by SITVITWEB (SpolDB4)			Spoligo patterns analysed by SPOTCLUST		Spol-FinalFamiliesDefined
										MTBC_CONFIRMED	rpoB	katG	pro-inhA	Rifampicin	Isoniazid	154-MIRU02	424-Mtub04	577-ETRC	580-MIRU04	802-MIRU40	960-MIRU10	1644-MIRU16	1955-Mtub21	2059-MIRU20	2163b-QUB11b	2165-ETRA	2347-Mtub29	2401-Mtub30	2461-ETRB	2531-MIRU23	2687-MIRU24	2996-MIRU26	3007-MIRU27	3171-Mtub34	3192-MIRU31	3690-Mtub39	4052-QUB26	4156-QUB4156	4348-MIRU39	best matching db-strain species	best matching db-strain lineage	match distance		Spoligotype43/Octal code	SIT-SpolDB4	Clade-SpolDB4	SPOTCLUST*	Distance-SPOTCLUST
1	1	1	010110	0110	10	No	Yes	3+	1+	MTBc	WT	WT	WT	Sensitive	Sensitive	2	1	4	5	3	3	2	3	2	8	9	3	2	5	6	2	2	1	3	5	5	3	1	3	…	...	...	oooooooooooooooooooooooooooooooooonnnnnnnnn	000000000003771	1	Beijing			Beijing
2	2	2	010210	0210	10	No	Yes	2+	2+	MTBc	WT	WT	WT	Sensitive	Sensitive	2	3	4	5	2	2	2	10	2	1	3	3	2	5	6	2	2	3	3	4	2	8	1	3	...	...	...	noonnnnoooooooooooooooooonnnoooononnnnnnnnn	474000003413771	Orphan	Orphan	EAI2*	0.9	EAI2*
3	3	3	010210	0210	10	No	No	scanty	<1+	MTBc	WT	WT	WT	Sensitive	Sensitive	2	3	4	4	2	3	2	6	2	5	8	3	2	4	6	2	2	1	3	5	5	3	1	3	...	...	...	nnnnnnnnnnnnnnnnnnnnnnonnnnnoooononnonnnnnn	777777757413371	292	EAI6-BGD1			EAI6-BGD1
4	4	4	020210	0210	10	No	No	1+	3+	MTBc	WT	WT	WT	Sensitive	Sensitive	2	4	4	2	3	3	3	5	2	5	3	4	2	2	5	1	7	3	3	5	3	8	2	3	M. tuberculosis	Beijing	0.166667	oooooooooooooooooooooooooooooooooonnnnnnnnn	000000000003771	1	Beijing			Beijing
5	5	5	020210	0210	10	No	No	Negative	<1+	MTBc	WT	WT	WT	Sensitive	Sensitive	2	4	4	2	3	3	3	5	2	5	4	4	4	2	5	1	7	3	3	5	3	8	2	3	M. tuberculosis	Beijing	0.0833333	oooooooooooooooooooooooooooooooooonnnnnnnnn	000000000003771	1	Beijing			Beijing
6	6	6	020210	0210	10	No	No	2+	4+	MTBc	WT	WT	WT	Sensitive	Sensitive	2	2	4	2	3	5	2	5	2	6	4	4	4	2	5	1	5	3	3	5	3	8	2	3	M. tuberculosis	Beijing	0.125	oooooooooooooooooooooooooooooooooonnnnnnnnn	000000000003771	1	Beijing			Beijing
7	7	7	020210	0210	10	No	No	scanty	1+	MTBc	WT	WT	WT	Sensitive	Sensitive	2	4	4	2	2	3	2	2	2	1	3	4	4	2	5	1	1	3	3	3	4	7	3	2	...	...	...	nnnnnnnnnnnnnnnnnnnnnnnnnnnnnnnnoooonnnnnnn	777777777760771	53	T1			T1
8	8	8	020210	0210	10	No	Yes	1+	1+	MTBc	WT	WT	WT	Sensitive	Sensitive	2	2	4	5	4	4	4	14	2	4	4	3	2	4	6	2	2	3	3	6	6	6	1	2	...	...	...	nnnnnnnnnnnnooooooooooooooooooooooonnnnonnn	777700000001731	1083	unknown	family35*	0.99	unknown
9	9	9	010310	0310	10	No	No	Negative	1+	MTBc	WT	WT	WT	Sensitive	Sensitive	2	2	4	6	3	3	2	5	2	6	7	3	2	4	5	2	2	3	3	5	4	6	1	3	M. tuberculosis	EAI	0.125	nnnnnnnnnnnnnnnnnnnnnnnnnoonoooononnnnnnnnn	777777774413771	139	EAI4-VNM			EAI4-VNM
10	10	10	010310	0310	10	No	Yes	1+	1+	MTBc	WT	MUT	WT	Sensitive	Resistant	2	2	4	5	2	4	3	11	2	9	9	3	2	3	7	2	2	3	3	5	2	6	1	3	...	...	...	nonnnnnnnnnnnnnnnnnnnnonnnnnoooooonnnnnnnnn	577777757403771	1436	unknown	EAI5*	0.98	EAI5*
11	11	11	010310	0310	10	No	No	Negative	<1+	MTBc	WT	WT	WT	Sensitive	Sensitive	2	2	4	5	3	4	2	5	2	2	5	3	2	3	5	2	2	3	3	5	4	6	1	3	M. tuberculosis	EAI	0.166667	nnnnnnnnnnnnnnnnnnnnnnnnnnnnoooononnnnonnnn	777777777413671	256	EAI5			EAI5
12	12	12	010310	0310	10	No	No	3+	3+	MTBc	WT	MUT	WT	Sensitive	Resistant	2	2	4	6	3	4	2	5	2	1	7	3	2	4	5	2	2	3	3	7	4	6	1	2	M. tuberculosis	EAI	0.166667	nnnnnnnnnnnnnnnnnnnnnnnnnoonoooononnnnnnnnn	777777774413771	139	EAI4-VNM			EAI4-VNM
13	13	13	010410	0410	10	No	Yes	2+	3+	MTBc	WT	WT	WT	Sensitive	Sensitive	2	2	4	6	3	4	2	5	2	2	7	3	2	5	5	2	2	3	3	5	4	5	1	3	M. tuberculosis	EAI	0.0416667	nnnnnnnnnnnnnnnnnnnnnnnnnoonoooononnnnnnnnn	777777774413771	139	EAI4-VNM			EAI4-VNM
14	14	14	010410	0410	10	Yes	No	Negative	<1+	MTBc	WT	WT	WT	Sensitive	Sensitive	2	2	4	6	3	3	2	5	2	2	6	3	2	4	5	2	2	3	3	5	4	6	1	3	M. tuberculosis	EAI	0.125	nnnnnnnnnnnnnnnnnnnnnnnnnoonoooononnnnnnnnn	777777774413771	139	EAI4-VNM			EAI4-VNM
15	15	15	010410	0410	10	Yes	No	Negative	<1+	MTBc	WT	MUT	WT	Sensitive	Resistant	2	2	4	5	3	2	2	3	2	8	7	3	2	5	6	2	2	3	3	5	7	6	1	3	...	...	...	nnnonnnonnnnnnnnnnnnnnnnnnnnoooononnnoonnnn	735777777413471	Orphan	Orphan	EAI5*	0.99	EAI5*
16	16	16	010410	0410	10	na data	na data	Negative	<1+	MTBc	WT	WT	WT	Sensitive	Sensitive	2	2	4	2	2	5	1	2	2	1	3	4	4	2	5	1	1	3	3	3	4	7	3	2	...	...	...	nnnnnnnnnnnnnnnnnnnnnnnnnnnnnnnnoooonnnnnnn	777777777760771	53	T1			T1
17	17	17	010410	0410	10	No	No	Negative	<1+	MTBc	WT	WT	WT	Sensitive	Sensitive	2	2	4	7	3	3	2	3	2	2	7	4	2	4	5	2	2	3	3	5	4	9	1	3	...	...	...	nnnnnnnnnnnnnnnnnnoooonnnnnnoooononnnnnnnnn	777777037413771	Orphan	Orphan	EAI2*	0.86	Orphan
18	18	18	010510	0510	10	No	No	1+	2+	MTBc	WT	WT	WT	Sensitive	Sensitive	2	2	4	5	3	3	2	5	2	2	7	3	2	4	5	2	2	3	3	5	4	5	1	3	M. tuberculosis	EAI	0.125	nnnnnnnnnnnnonnnnnnnnnnnnoonoooononnnnnnnnn	777737774413771	564	EAI4-VNM			EAI4-VNM
19	19	19	020510	0510	10	na data	na data	Negative	1+	MTBc	MUT	MUT	WT	Resistant	Resistant	2	4	4	2	3	3	3	4	2	8		4	4	2	5	1	7	3	3	3	3	6	4	3	...	...	...	oooooooooooooooooooooooooooooooooonnnnnnnnn	000000000003771	1	Beijing			Beijing
20	20	20	010105	0105	05	No	Yes	2+	4+	MTBc	WT	WT	WT	Sensitive	Sensitive	2	2	4	5	3	2	2	3	2	10	7	3	2	5	6	2	2	3	3	5	5	6	1	2	...	...	...	nnnnnnnonnnnnnnnnnnnnnnnnnnnoooononnnooonnn	775777777413431	Orphan	Orphan	EAI5*	0.99	EAI5*
21	21	21	010105	0105	05	No	Yes	2+	4+	MTBc	WT	WT	WT	Sensitive	Sensitive	2	3	3	1	3	3	3	4	2	7	4	4	4	2	6		6	3		4	3	10	4	2	...	...	...	oooooooooooooooooooooooooooooooooonnnnnnnnn	000000000003771	1	Beijing			Beijing
22	22	22	010105	0105	05	No	Yes	Negative	<1+	MTBc	WT	WT	WT	Sensitive	Sensitive	2	2	4	5	3	2	2	3	2	10	9	3	2	5	6	1	2	3	3	5	5	6	1	3	...	...	...	nnnnnnnonnnnnnnnnnnnnnnnnnnnoooononnnnnnnnn	775777777413771	939	EAI5			EAI5
23	23	23	010105	0105	05	No	Yes	3+	3+	MTBc	WT	WT	WT	Sensitive	Sensitive	2	2	4	4	3	2	2	3	2	8	7	3	2	5	6	2	2	3	3	5	7	6	1	3	...	...	...	nnnnnnnonnnnnnnnnnnnnnnnnnnnoooononnnoonnnn	775777777413471	Orphan	Orphan	EAI5*	0.99	EAI5*
24	24	24	010105	0105	05	No	Yes	Negative	<1+	MTBc	WT	WT	WT	Sensitive	Sensitive	2	2	4	5	3	2	2	3	2	8	7	3	2	5	6	2	2	3	3	5	7	6	1	3	...	...	...	nnnnnnnonnnnnnnnnnnnnnnnnnnnoooononnnoonnnn	775777777413471	Orphan	Orphan	EAI5*	0.99	EAI5*
25	25	25	010105	0105	05	No	Yes	3+	4+	MTBc	WT	WT	WT	Sensitive	Sensitive	2	2	4	5	3	2	2	3	2	8	7	3	2	5	6	2	2	3	3	5	7	6	1	3	...	...	...	nnnnnnnonnnnnnnnnnnnnnnnnnnnoooononnnoonnnn	775777777413471	Orphan	Orphan	EAI5*	0.99	EAI5*
26	26	26	010108	0108	08	No	No	2+	3+	MTBc	WT	WT	WT	Sensitive	Sensitive	2	2	4	3	3	4	2	8	2	2	10	3	2	5	5	2	2	3	3	5	5	6	1	3	M. tuberculosis	EAI	0.166667	nnnnnoonnnnnnnnnnnnnnnnnnnnnoooononnnnnnnnn	763777777413771	792	EAI5			EAI5
27	27	27	010108	0108	08	No	No	Negative	3+	MTBc	WT	WT	WT	Sensitive	Sensitive	2	2	4	3	3	3	2	5	2	2	7	3	2	2	5	1	2	3	3	5	4	5	1	3	M. tuberculosis	EAI	0.166667	nnnnnnnoooonnnnnnnnnnnnnnnnnoooononnnnnnnnn	774177777413771	951	EAI5			EAI5
28	28	28	010108	0108	08	No	Yes	Negative	1+	MTBc	WT	WT	WT	Sensitive	Sensitive	2	4	4	2	5	3	3	3	2	4	4	4	4	2	5	2	4	3	3	5	3	8	4	3	...	...	...	nnnnnnnnnnnnnnnnnnnnnnnnnnnnoooonooonnnonnn	777777777410731	Orphan	Orphan	EAI5*	0.96	EAI5*
29	29	29	010108	0108	08	No	No	1+	2+	MTBc	WT	WT	WT	Sensitive	Sensitive	2	2	4	5	3	3	2	3	2	2	7	3	2	4	6	2	2	3	3	4	10	6	1	3	...	...	...	nnnnnnnnnnnnnnnnnnnnnnnnnnnnoooononnnnnonno	777777777413730	1801	EAI1-SOM			EAI1-SOM
30	30	30	010208	0208	08	No	No	Negative	<1+	MTBc	WT	WT	WT	Sensitive	Sensitive	2	2	4	5	3	3	2	5	2	2	6	3	2	4	5	2	2	3	3	4	8	6	1	3	...	...	...	nnnnnonoooonnnnnnnnnnnnnnnnnoooononnnnnnnnn	764177777413771	Orphan	Orphan	EAI5*	0.99	EAI5*
31	31	31	010208	0208	08	Yes	Yes	1+	3+	MTBc	WT	WT	WT	Sensitive	Sensitive	2	2	4	4	3	3	2	5	2	2	7	3	2	4	5	2	2	3	3	5	8	6	1	3	M. tuberculosis	EAI	0.125	nnnnnnnnnnnnonnonnnnnnnnnnnnnnnnoooonnnnnnn	777733777760771	Orphan	Orphan	T1*	0.99	T1*
32	32	32	010208	0208	08	No	No	Negative	2+	MTBc	WT	WT	WT	Sensitive	Sensitive	2	2	4	4	3	3	2	5	2	2	7	3	2	4	5	2	2	3	3	5	8	6	1	3	M. tuberculosis	EAI	0.125	nnnnnnnoooonnnnnnnnnnnnnnnnnoooononnnnnnnnn	774177777413771	951	EAI5			EAI5
33	33	33	010208	0208	08	No	No	1+	1+	MTBc	WT	WT	WT	Sensitive	Sensitive	2	2	4	4	3	3	2	5	2	2	7	3	2	4	5	2	2	2	3	4	8	6	1	3	...	...	...	nnnnnnnoooonnnnnnnnnnnnnnnnnoooononnnnnnnnn	774177777413771	951	EAI5			EAI5
34	34	34	010208	0208	08	Yes	Yes	Negative	1+	MTBc	WT	WT	WT	Sensitive	Sensitive	2	2	4	4	3	3	2	5	2	2	7	3	2	4	5	2	2	3	3	5	8	6	1	3	M. tuberculosis	EAI	0.125	nnnnnnnoooonnnnnnnnnnnnnnnnnoooononnnnnnnnn	774177777413771	951	EAI5			EAI5
35	35	35	010208	0208	08	No	No	Negative	<1+	MTBc	WT	WT	WT	Sensitive	Sensitive	2	2	4	4	3	3	2	5	2	2	7	3	2	4	5	2	2	3	3	4	8	6	1	3	M. tuberculosis	EAI	0.166667	nnnnnnnoooonnnnnnnnnnnnnnnnnoooononnnnnnnnn	774177777413771	951	EAI5			EAI5
36	36	36	010208	0208	08	Yes	Yes	Negative	<1+	MTBc	WT	WT	WT	Sensitive	Sensitive	2	2	4	5	3	4	2	6	2	2	4	3	2	4	5	2	2	3	3	3	6	6	1	3	...	...	...	nnnonnnnnnnnnnnnnnnnnnnnnnnnoooononnnnnnnnn	737777777413771	204	EAI5			EAI5
37	37	37	010208	0208	08	No	Yes	Negative	<1+	MTBc	WT	WT	MUT	Sensitive	Resistant	2	2	4	5	3	4	2	5	2	2	5	3	2	3	5	2	2	3	3	4	4	6	1	3	...	...	...	nnnnnnnnnnnnnnnnnnnnnnnnnnnnoooononnnnonnnn	777777777413671	256	EAI5			EAI5
38	38	38	010308	0308	08	Yes	Yes	Negative	<1+	MTBc	WT	WT	WT	Sensitive	Sensitive	2	2	4	6	3	2	2	6	2	3	9	3	2	5	6	2	2	3	3	5	5	5	1	3	...	...	...	nnnnnnnonnnnnnnnooonnnnnnnnnoooononnnnnonnn	775774377413731	Orphan	Orphan	EAI5*	0.99	EAI5*
39	39	39	010308	0308	08	No	No	Negative	1+	MTBc	WT	WT	WT	Sensitive	Sensitive	2	4	4	2	3	2	3	5	2	6	4	4	4	2	5	1	7	3	3	5	3	10	2	3	M. tuberculosis	Beijing	0.0833333	oooooooooooooooooooooooooooooooooonnnnnnnnn	000000000003771	1	Beijing			Beijing
40	40	40	010308	0308	08	No	Yes	Negative	2+	MTBc	WT	WT	WT	Sensitive	Sensitive	2	2	4	7	3	4	2	5	2	2	7	3	2	4	5	2	2	4	3	5	5	6	1	4	M. tuberculosis	EAI	0.125	nnnnnnnnnnnnnnnnnonnnnnnnnnnoooononnnnnonnn	777776777413731	735	EAI1-SOM			EAI1-SOM
41	41	41	010308	0308	08	No	Yes	Negative	<1+	MTBc	WT	WT	WT	Sensitive	Sensitive	2	4	4	2	3	1	3	4	2	3	4	4	4	2	5	1	5	3	3	5	3	8	4	2	...	...	...	oooooooooooooooooooooooooooooooooonnnnnnnnn	000000000003771	1	Beijing			Beijing
42	42	42	010308	0308	08	No	Yes	1+	3+	MTBc	WT	WT	WT	Sensitive	Sensitive	2	2	4	5	3	4	3	2	2	2	9	3	2	4	3	2	2	3	3	4	4	5	1	4	...	...	...	nnnnnnnnnnnnnnnnnnnnnnnnnnnnoooononnnnnnnnn	777777777413771	236	EAI5			EAI5
43	43	43	010308	0308	08	No	No	Negative	<1+	MTBc	WT	WT	WT	Sensitive	Sensitive	2	2	4	9	3	4	2	5	2	2	7	3	2	4	5	2	2	3	3	5	3	6	1	3	M. tuberculosis	EAI	0.0833333	nnnnnnnnnnnnnnnnnnnnnnnnnnnnoooononnooonnnn	777777777413071	934	EAI5			EAI5
44	44	44	010308	0308	08	No	No	Negative	3+	MTBc	WT	WT	WT	Sensitive	Sensitive	2	2	4	7	3	4	2	5	2	2	7	3	2	4	5	2	2	4	3	5	5	6	1	4	M. tuberculosis	EAI	0.125	nnnnnnnnnnnnnnnnnonnnnnnnnnnoooononnnnnonnn	777776777413731	735	EAI1-SOM			EAI1-SOM
45	45	45	010111	0111	11	na data	na data	Negative	1+	MTBc	WT	WT	WT	Sensitive	Sensitive	2	2	4	7	3	3	2	5	2	2	6	3	2	4	5	1	2	3	3	4	5	5	1	3	...	...	...	nnnoooooooooooooooooooooooooooooooooooooooo	700000000000000	2148	CAS			CAS
46	46	not included	010111	0111	11	No	Yes	1+	3+	MTBc	WT	WT	WT	Sensitive	Sensitive	2	2	4	5	3	3	2	5	2	2	6&4	3	2	5	5	2	2	3	3	3	7	6	1	3	...	...	...	nnnnnnnnnnnnnnnnnnnnnnnnnnnnoooononnnnnnnnn	777777777413771	236	EAI5			EAI5
47	47	47	010211	0211	11	No	Yes	1+	1+	MTBc	WT	WT	WT	Sensitive	Sensitive	2	2	4	7	3	3	3	6	2	8	7	3	2	1	6	2	2	3	3	4	4	5	1	3	...	...	...	nnnnnnnnnnonnnnnnnnnnnonnnnnoooononnnnnnnnn	777577757413771	1513	EAI6-BGD1			EAI6-BGD1
48	48	48	010211	0211	11	No	No	Negative	<1+	MTBc	WT	WT	WT	Sensitive	Sensitive	2	1	4	5	2	4	3	10	2	1	4	3	2	6	6	2	2	3	3	3	2	8	1	3	M. tuberculosis	EAI	0.125	nnonnnnoooooooooooooooooonnnoooononnnnnnnnn	674000003413771	89	EAI2-Nonthaburi			EAI2-Nonthaburi
49	49	49	010112	0112	12	No	No	Negative	<1+	MTBc	WT	WT	WT	Sensitive	Sensitive	2	2	4	8	3	4	3	2	2	2	9	3	2	5	5	2	2	3	1	5	4	5	1	3	...	...	...	nnnnnnnnnnnnnnnnnnnnnnnnnnnnoooononnnnnnnnn	777777777413771	236	EAI5			EAI5
50	50	50	020112	0112	12	No	No	1+	2+	MTBc	WT	WT	WT	Sensitive	Sensitive	2	2	4	5	3	4	2	5	2	2	7	3	2	6	1	2	2	3	3	7	4	5	1	3	M. tuberculosis	EAI	0.166667	nnnnnnnnnnnnnnnnnnnnnnnnnoonoooononnnnnnnnn	777777774413771	139	EAI4-VNM			EAI4-VNM
51	not included	not included	010212	0212	12	NA	NA	2+	1+	MTBc	WT	WT	WT	Sensitive	Sensitive	NA	NA	NA	NA	NA	NA	NA	NA	NA	NA	NA	NA	NA	NA	NA	NA	NA	NA	NA	NA	NA	NA	NA	NA	NA	NA	NA	NA	NA	NA	NA	NA	NA	NA
52	not included	not included	010212	0212	12	NA	NA	1+	3+	MTBc	WT	WT	WT	Sensitive	Sensitive	NA	NA	NA	NA	NA	NA	NA	NA	NA	NA	NA	NA	NA	NA	NA	NA	NA	NA	NA	NA	NA	NA	NA	NA	NA	NA	NA	NA	NA	NA	NA	NA	NA	NA
53	not included	not included	010212	0212	12	NA	NA	2+	3+	MTBc	WT	WT	WT	Sensitive	Sensitive	NA	NA	NA	NA	NA	NA	NA	NA	NA	NA	NA	NA	NA	NA	NA	NA	NA	NA	NA	NA	NA	NA	NA	NA	NA	NA	NA	NA	NA	NA	NA	NA	NA	NA
54	51	51	010212	0212	12	Yes	Yes	Negative	1+	MTBc	WT	WT	WT	Sensitive	Sensitive	2	2	4	2	2	6	1	2	2	1	3	4	4	2	5	1	1	3	3	3	3	7	3	2	...	...	...	nnnnnnnnnnnnnnnnnnnnnnnnnnnnnnnnoooonnnnnnn	777777777760771	53	T1			T1
55	52	52	010212	0212	12	No	No	Negative	1+	MTBc	WT	WT	WT	Sensitive	Sensitive	2	2	5	2	4	2	3	3	1	3	3	4	2	1	4	1	5	3	3	3	3	8		2	...	...	...	nnnnnnnnnnnnnnnnnnnnnnnnnnnnnnnnoooonnnnnnn	777777777760771	53	T1			T1
56	not included	not included	010212	0212	12	NA	NA	1+	3+	MTBc	WT	WT	WT	Sensitive	Sensitive	NA	NA	NA	NA	NA	NA	NA	NA	NA	NA	NA	NA	NA	NA	NA	NA	NA	NA	NA	NA	NA	NA	NA	NA	NA	NA	NA	NA	NA	NA	NA	NA	NA	NA
57	53	53	020212	0212	12	No	No	Negative	<1+	MTBc	WT	WT	WT	Sensitive	Sensitive	2	1	4	5	2	5	3	12	2	1	4	3	2	5	6	2	2	3	3	4	2	8		4	...	...	...	nnnnnnnnnnnnnnnnnnnnnnnnnnnnnnnnoonnnnnnnnn	777777777763771	54	Manu2			Manu2
58	54	54	020212	0212	12	No	No	Negative	<1+	MTBc	WT	WT	WT	Sensitive	Sensitive	2	4	4	2	3	2	3	5	1	5	4	4	4	2	5	1	7	3	3	5	3	6	2	4	...	...	...	oooooooooooooooooooooooooooooooooonnnnnnnnn	000000000003771	1	Beijing			Beijing
59	55	55	020212	0212	12	No	Yes	1+	3+	MTBc	WT	WT	WT	Sensitive	Sensitive	2	2	4	7	3	4	2	5	2	2	7	3	2	4	5	2	2	3	3	5	4	6	1	3	M. tuberculosis	EAI	0.0833333	nnnnnnnnnnnnnnnnnnnnnnnnnnnnoooononnnnnnnnn	777777777413771	236	EAI5			EAI5
60	56	56	020212	0212	12	No	No	Negative	<1+	MTBc	WT	WT	WT	Sensitive	Sensitive	2	2	4	7	3	4	2	5	2	2	6	3	2	4	4	2	2	3	3	5	4	4		3	...	...	...	nnnnnnnnnnnnnnnnnnnnnnnnnnnnoooononnnnnonnn	777777777413731	48	EAI1-SOM			EAI1-SOM
61	not included	not included	020212	0212	12	NA	NA	Negative	<1+	MTBc	WT	WT	WT	Sensitive	Sensitive	NA	NA	NA	NA	NA	NA	NA	NA	NA	NA	NA	NA	NA	NA	NA	NA	NA	NA	NA	NA	NA	NA	NA	NA	NA	NA	NA	NA	NA	NA	NA	NA	NA	NA
62	57	57	010312	0312	12	Yes	No	Negative	<1+	MTBc	WT	WT	WT	Sensitive	Sensitive	2	2	4	5	3	4	2	8	2	2	7	3	2	2	6	2	2	3	3	5	4	5	1	3	M. tuberculosis	EAI	0.166667	nnnnnnnnnnnnnnnnnnnnnnnnnnnnoooononnnnnonnn	777777777413731	48	EAI1-SOM			EAI1-SOM
63	58	58	020312	0312	12	No	Yes	2+	4+	MTBc	WT	WT	WT	Sensitive	Sensitive	2	2	4	6	3	4	2	3	2	2	7	3	2	3	5	2	2	3	3	5	5	6	1	3	M. tuberculosis	EAI	0.0833333	nnnnnnnnnnnnnnnnnnnnnnnnnnnnoooononnnnnnnnn	777777777413771	236	EAI5			EAI5
64	59	59	020312	0312	12	No	Yes	Negative	1+	MTBc	WT	WT	WT	Sensitive	Sensitive	3	2	4	6	3	4	2	5	2	2	7	3	2	4	5	2	2	3	3	5	5	6	1	3	M. tuberculosis	EAI	0.0416667	nnnnnnnnnnnnnnnnnnnnnnnnnoonoooononnnnnnnnn	777777774413771	139	EAI4-VNM			EAI4-VNM
65	60	60	030312	0312	12	No	No	Negative	1+	MTBc	WT	WT	WT	Sensitive	Sensitive	2	2	5	6	3	3	2	5	2	2	7	3	2	4	5	2	2	3	3	5	7	6	1	3	M. tuberculosis	EAI	0.125	nnnnnnnnnnnnnnnnnnnnnnnnnoonoooononnnnnnnnn	777777774413771	139	EAI4-VNM			EAI4-VNM
66	61	61	030312	0312	12	No	Yes	1+	4+	MTBc	WT	WT	WT	Sensitive	Sensitive	2	2	4	6	2	4	2	5	2	3	6	3	2	4	5	2	2	3	3	5	4	6	1	3	M. tuberculosis	EAI	0.166667	nnnnnnnnnnnnnnnnnnonnnnnnnnnoooononnnnnnnnn	777777377413771	2671	EAI5			EAI5
67	62	not included	030312	0312	12	No	Yes	3+	4+	MTBc	WT	WT	WT	Sensitive	Sensitive	2	2	4	6	2	4	2	5	2	2	5&7	3&4	2	4	5	2	2	3	3	5	5	6	1	3	M. tuberculosis	EAI	0.0454545	nnnnnnnnnnnnnnnnnnnnnnnnnnnnnnnnnnnnnnnnnnn	777777777777771	523	Manu ancestor			Manu ancestor
68	63	63	010113	0113	13	No	No	2+	4+	MTBc	WT	WT	WT	Sensitive	Sensitive	2	2	4	2	4	2	3	3	1	3	3	4	2	1	5	1	5	3	3	3	1	8	2	2	...	...	...	nnnnnnnnnnnnnnnnnnnnnnnnnnnnnnnnoooonnnnnnn	777777777760771	53	T1			T1
69	64	64	010113	0113	13	No	Yes	2+	4+	MTBc	WT	WT	WT	Sensitive	Sensitive	2	2	4	7	3	4	2	5	2	2	3	3	2	4	5	1	2	3	3	5	5	6	1	3	M. tuberculosis	EAI	0.125	onnnnnnnnnnnnnnnnnnnnnnnnnnnoooononnnnnnnnn	377777777413771	Orphan	Orphan	EAI5*	0.98	EAI5*
70	65	65	010113	0113	13	No	No	Negative	2+	MTBc	WT	WT	WT	Sensitive	Sensitive	2	3	4	2	2	5	1	3	2	1	2	4	4	3	5	1	1	3	1	3	5	8	3	2	...	...	...	nnnnnnnnnnnnnnnnnnnnnnonnnnnnnnnoooonnnonnn	777777757760731	943	Ambigous:T2 T5	T1*	0.99	T1*
71	66	66	010113	0113	13	No	Yes	Negative	1+	MTBc	WT	WT	WT	Sensitive	Sensitive	2	4	4	4	2	2	2	1	2		4	4	2	2	5	1	5	2	3	3	1	8	2	2	...	...	...	noooonnnnnnnnnnnnnnnnnnnnnnnoooooooooooonnn	417777777400031	Orphan	Orphan	EAI3*	0.94	EAI3*
72	67	67	010213	0213	13	No	Yes	1+	4+	MTBc	WT	WT	WT	Sensitive	Sensitive	2	2	4	5	3	3	2	5	2	2	6	3	2	5	5	1	2	3	3	5	9	7	1	3	...	...	...	nnnnnnnoooonnnnnnnnnnnnnnnnnoooononnnnnnnnn	774177777413771	951	EAI5			EAI5
73	68	68	020213	0213	13	No	No	Negative	<1+	MTBc	WT	WT	WT	Sensitive	Sensitive	2	4	4	2	3	3	3	5	2	6	4	4	4	2	5	1	6	3	3	5	3	8	2	3	M. tuberculosis	Beijing	0.0416667	oooooooooooooooooooooooooooooooooonnnnnnnnn	000000000003771	1	Beijing			Beijing
74	69	not included	010313	0313	13	Yes	No	1+	4+	MTBc	WT	WT	WT	Sensitive	Sensitive	2	2	4	9	2	4	2	5	2	2	7&4	3	2	4	5	2	2	3	3	5	4	6	1	3	M. tuberculosis	EAI	0.130435	nnnnnnnnnnnnnnnnnnonnnnnnnnnoooononnnnnnnnn	777777377413771	2671	EAI5			EAI5
75	70	70	020313	0313	13	No	Yes	Negative	1+	MTBc	WT	WT	WT	Sensitive	Sensitive	2	2	4	7	3	4	4	6	2	8	7	3	2	1	6	2	2	3	4	5	4	5	1	3	...	...	...	nnnnnnnnnnonnnnnnnnnnnonnnnnoooononnnnnnnnn	777577757413771	1513	EAI6-BGD1			EAI6-BGD1
76	71	71	010413	0413	13	No	No	Negative	<1+	MTBc	WT	WT	WT	Sensitive	Sensitive	2	2	4	7	3	3	2	3	2	2	7	3	2	4	5	2	2	3	3	5	4	6	1	3	M. tuberculosis	EAI	0.166667	nnnnnnnnnnnnnnnnnnnnnnnnnnnnoooononnnnnonnn	777777777413731	48	EAI1-SOM			EAI1-SOM
77	72	72	010413	0413	13	No	No	Negative	<1+	MTBc	WT	WT	WT	Sensitive	Sensitive	2	2	4	7	3	4	2	5	2	2	4	3	2	4	5	2	2	3	3	5	2	5	1	3	M. tuberculosis	EAI	0.166667	nnnnnnnnnnnonnnnnnnnnnnnnnnnoooooonnnnnnnnn	777677777403771	Orphan	Orphan	EAI5*	0.95	EAI5*
78	73	73	020413	0413	13	No	No	2+	1+	MTBc	WT	WT	WT	Sensitive	Sensitive	2	2	4	5	3	2	2	3	2	9	8	3	2	5	6	2	2	3	3	5	5	6	1	3	...	...	...	nnnnnnnonnnnnnnnnnnnnnnnnnnnoooonoonnnnnnnn	775777777411771	Orphan	Orphan	EAI5*	0.99	EAI5*
79	74	74	020413	0413	13	No	Yes	Negative	2+	MTBc	WT	WT	WT	Sensitive	Sensitive	2	1	4	5	2	4	3	5	2	1	4	3	2	5	6	2	2	3	3	4	2	6	1	4	...	...	...	nnonnnnoooooooooooooooooonnnoooononnnnnnnnn	674000003413771	89	EAI2-Nonthaburi			EAI2-Nonthaburi
80	75	75	020413	0413	13	No	Yes	Negative	<1+	MTBc	WT	WT	WT	Sensitive	Sensitive	2	1	4	5	2	4	3	10	2	1	4	3	2	5	6	2	2	3	3	4	2	6	1	4	M. tuberculosis	EAI	0.166667	nnonnnnoooooooooooooooooonnnoooononnnnnnnnn	674000003413771	89	EAI2-Nonthaburi			EAI2-Nonthaburi
81	76	76	010513	0513	13	No	No	Negative	4+	MTBc	WT	WT	WT	Sensitive	Sensitive	2	2	4	6	3	4	2	5	2	2	5	3	2	4	5	2	2	3	3	5	3	2	1	3	M. tuberculosis	EAI	0.125	nnnnnnnnnnnnnnnnnnnnnnnnnnnnoooononnnnnnnnn	777777777413771	236	EAI5			EAI5
82	not included	not included	020513	0513	13	NA	NA	3+	4+	MTBc	WT	WT	WT	Sensitive	Sensitive	NA	NA	NA	NA	NA	NA	NA	NA	NA	NA	NA	NA	NA	NA	NA	NA	NA	NA	NA	NA	NA	NA	NA	NA	NA	NA	NA	NA	NA	NA	NA	NA	NA	NA
83	not included	not included	010513	0513	13	NA	NA	3+	1+	MTBc	WT	WT	WT	Sensitive	Resistant	NA	NA	NA	NA	NA	NA	NA	NA	NA	NA	NA	NA	NA	NA	NA	NA	NA	NA	NA	NA	NA	NA	NA	NA	NA	NA	NA	NA	NA	NA	NA	NA	NA	NA
84	77	77	010513	0513	13	Yes	Yes	Negative	2+	MTBc	WT	WT	WT	Sensitive	Sensitive	2	2	4	4	3	3	2	5	2	2	6	3	2	2	5	2	2	3	3	5	4	6	1	3	M. tuberculosis	EAI	0.166667	nnnnnnnnnnnnnnnnnnnnnnnnnnnnoooononnnnnnnnn	777777777413771	236	EAI5			EAI5
85	not included	not included	010513	0513	13	NA	NA	3+	4+	MTBc	WT	WT	WT	Sensitive	Sensitive	NA	NA	NA	NA	NA	NA	NA	NA	NA	NA	NA	NA	NA	NA	NA	NA	NA	NA	NA	NA	NA	NA	NA	NA	NA	NA	NA	NA	NA	NA	NA	NA	NA	NA
86	78	78	010613	0613	13	No	No	Negative	<1+	MTBc	WT	WT	WT	Sensitive	Sensitive	2	2	4	7	3	4	2	5	2	2		3	2	4	5	2	2	3	3	5	4	4	1	3	M. tuberculosis	EAI	0.130435	nnnnnnnnnnnnnnnnnnnnnnnnnnnnoooononnnnnonnn	777777777413731	48	EAI1-SOM			EAI1-SOM
87	not included	not included	010613	0613	13	NA	NA	1+	1+	MTBc	WT	WT	WT	Sensitive	Sensitive	NA	NA	NA	NA	NA	NA	NA	NA	NA	NA	NA	NA	NA	NA	NA	NA	NA	NA	NA	NA	NA	NA	NA	NA	NA	NA	NA	NA	NA	NA	NA	NA	NA	NA
88	79	79	010613	0613	13	No	Yes	3+	4+	MTBc	WT	WT	WT	Sensitive	Sensitive	2	2	4	7	3	3	2	3	2	2	5	3	2	4	5	2	2	3	3	5	4	5	1	3	...	...	...	nnnnnnnnnnnnnnoonnnnnnnnnnnnoooononnnnnnnnn	777763777413771	Orphan	Orphan	EAI5*	0.98	EAI5*
89	80	80	010613	0613	13	No	Yes	1+	4+	MTBc	WT	WT	WT	Sensitive	Sensitive	2	2	4	7	3	4	2	3	2	2	7	3	2	4	5	2	2	3	3	5	4	5	1	3	M. tuberculosis	EAI	0.125	nnnnnnnnnnnnnnnnnnnnnnnnnnnnoooononnnnnnnnn	777777777413771	236	EAI5			EAI5
90	81	81	010613	0613	13	No	Yes	2+	1+	MTBc	WT	WT	WT	Sensitive	Sensitive	2	4	4	2	3	3	3	5	2			4	4	2	5	1	7	3	3	5	3	8	2	3	M. tuberculosis	Beijing	0.0454545	oooooooooooooooooooooooooooooooooonnonnnonn	000000000003351	Orphan	Orphan	Beijing*	0.99	Beijing*
91	82	82	020613	0613	13	No	Yes	2+	4+	MTBc	MUT	MUT	WT	Resistant	Resistant	2	4	4	2	3	3	3	4	2	9		4	4	2	4	1	7	3	3	3	3	6		3	...	...	...	oooooooooooooooooooooooooooooooooonnnnnnnnn	000000000003771	1	Beijing			Beijing
92	83	83	020613	0613	13	No	Yes	2+	3+	MTBc	WT	WT	WT	Sensitive	Sensitive	2	2	4	7	3	4	3	4	2	1	4	3	2	6	5	2	2	3	2	5	4	6	1	3	...	...	...	nonnnnnnnnnnnnnnnnnnnnnnnnnnoooononnnnnnnnn	577777777413771	380	EAI5			EAI5
93	not included	not included	020613	0613	13	NA	NA	Negative	1+	MTBc	WT	WT	WT	Sensitive	Sensitive	NA	NA	NA	NA	NA	NA	NA	NA	NA	NA	NA	NA	NA	NA	NA	NA	NA	NA	NA	NA	NA	NA	NA	NA	NA	NA	NA	NA	NA	NA	NA	NA	NA	NA
94	84	84	010613	0613	13	No	No	Negative	<1+	MTBc	WT	WT	WT	Sensitive	Sensitive	2	1	4	7	4	4	2	5	2	2	7	3	2	4	5	2	2	3	3	5	5	6	1	3	M. tuberculosis	EAI	0.125	nnnnnnnnnnnnnnnnnnnnnnnnnnnnoooononnnnnnnnn	777777777413771	236	EAI5			EAI5
95	85	85	020613	0613	13	No	No	1+	4+	MTBc	WT	WT	WT	Sensitive	Sensitive	2	2	4	5	3	2	2	3	2	10	8	3	2	5	6	2	2	3	3	5	5	6	1	3	...	...	...	nnnnnnnonnnnnnnnnnnnnnnnnnoooooooooonnnnnnn	775777776000771	Orphan	Orphan	Haarlem1*	0.97	Haarlem1*
96	86	86	020613	0613	13	No	Yes	1+	4+	MTBc	WT	WT	WT	Sensitive	Sensitive	2	2	4	7	3	3	2	3	2	2	7	3	2	4	5	2	2	3	3	5	4	6	1	3	M. tuberculosis	EAI	0.166667	nnnnnnnnnnnnnnnnnnnnnnnnnnnnoooononnnnnnnnn	777777777413771	236	EAI5			EAI5
97	87	87	010613	0613	13	No	Yes	1+	4+	MTBc	WT	WT	WT	Sensitive	Sensitive	2	4	4	2	3	3	3	5	2			4	4	2	5	1	6	3	3	3	3	8	2	3	M. tuberculosis	Beijing	0.0909091	oooooooooooooooooooooooooooooooooonnonnnonn	000000000003351	Orphan	Orphan	Beijing*	0.99	Beijing*
98	88	88	010713	0713	13	No	No	1+	3+	MTBc	WT	WT	WT	Sensitive	Sensitive	2	2	5	7	2	4	3	6	2	5	10	3	2	4	5	0	2	3	3	4	4	6	1	3	...	...	...	nnnnnnnooonnnnnnnnonnnnnnnnnoooononnnnnonnn	774377377413731	Orphan	Orphan	EAI5*	0.99	EAI5*
99	89	89	010713	0713	13	No	No	Negative	1+	MTBc	WT	WT	WT	Sensitive	Sensitive	2	2	4	2	3	2	2	3	2	2	3	4	2	1	4	1	5	3	3	3	3	7		2	...	...	...	oonnnnnnnonnnnnnnnnnnnnnooooooonoooonnnnnnn	177377770020771	Orphan	Orphan	Haarlem1*	0.99	Haarlem1*
100	90	90	010713	0713	13	No	Yes	2+	3+	MTBc	WT	WT	WT	Sensitive	Sensitive	2	2	4	10	2	4	2	5	2	2	7	3	2	4	5	2	2	3	3	5	4	5	1	3	M. tuberculosis	EAI	0.125	nnnnnnnnnnnnnnnnnnnnnnnnnnnnoooononnnnnnnnn	777777777413771	236	EAI5			EAI5
101	91	91	010713	0713	13	No	Yes	1+	3+	MTBc	WT	WT	WT	Sensitive	Sensitive	2	2	4	7	3	3	2	4	2	2	7	3	2	4	5	2	2	3	3	5	4	6	1	3	M. tuberculosis	EAI	0.166667	nnnnnnnnnnnnnnnnnnnnnnnnnnnnoooononnnnnnnnn	777777777413771	236	EAI5			EAI5
102	92	92	020713	0713	13	No	Yes	1+	1+	MTBc	WT	WT	WT	Sensitive	Sensitive	2	2	4	7	3	4	2	5	2	2	7	3	2	4	5	2	2	3	2	5	4	6	1	3	M. tuberculosis	EAI	0.125	nnnnnnnnnnnnnnnnnnnnnnnnnnnnoooononnnnnnnnn	777777777413771	236	EAI5			EAI5
103	93	93	020713	0713	13	No	Yes	3+	3+	MTBc	WT	WT	WT	Sensitive	Sensitive	2	4	4	2	1	3	2	4	2	2	4	4	4	2	5	1	7	1	3	5	3	8	2	3	...	...	...	oooooooooooooooooooooooooooooooooonnnnnnnnn	000000000003771	1	Beijing			Beijing
104	94	94	030713	0713	13	No	No	Negative	1+	MTBc	WT	WT	WT	Sensitive	Sensitive	2	4	4	2	1	3	2	5	2	5	4	4	4	2	5	1	7	1	3	5	3	8	2	3	...	...	...	oooooooooooooooooooooooooooooooooonnnnnnnnn	000000000003771	1	Beijing			Beijing
105	95	95	010713	0713	13	No	Yes	Negative	1+	MTBc	WT	WT	WT	Sensitive	Sensitive	2	2	4	7	3	3	2	4	2	2	7	3	2	4	5	2	2	3	3	5	4	6	1	3	M. tuberculosis	EAI	0.166667	nnnnnnnnnnnnnnnnnnnnnnnnnnnnoooononnnnnnnnn	777777777413771	236	EAI5			EAI5
106	96	96	020713	0713	13	No	Yes	1+	3+	MTBc	WT	MUT	WT	Sensitive	Resistant	2	2	4	6	3	4	2	5	2	2	7	3	2	4	5	2	2	3	3	5	4	6	1	3	M. tuberculosis	EAI	0.0416667	nnnnnnnnnnnnnnnnnnnnnnnnnoonoooononnnnnnnnn	777777774413771	139	EAI4-VNM			EAI4-VNM
107	97	97	010114	0114	14	No	Yes	Negative	<1+	MTBc	WT	WT	WT	Sensitive	Sensitive	2	2	4	7s	3	4	2	5	2	2	7	3	2	4	5	2	2	3	3	6	4	6	1	3	M. tuberculosis	EAI	0.125	nnnnnnnnnnnnnnnnnnnnnnnnnnnnoooononnnnnnnnn	777777777413771	236	EAI5			EAI5
108	98	98	010114	0114	14	na data	na data	3+	4+	MTBc	WT	WT	WT	Sensitive	Sensitive	2	2	4	5	3	2	2	3	2	8	9	3	2	5	6	2	2	3	3	5	5	6	1	3	...	...	...	nnnnnnnonnnnnnnnnnnnnnnnnnnnoooononnnnnnnnn	775777777413771	939	EAI5			EAI5
109	99	99	010114	0114	14	No	Yes	3+	3+	MTBc	WT	WT	WT	Sensitive	Sensitive	2	2	4	6	3	4	2	5	2	2	7	3	2	4	5	2	2	3	3	4	4	6	1	3	M. tuberculosis	EAI	0.0833333	nnnnnnnnnnnnnnnnnnnnnnnnnnnnoooononnnnnnnnn	777777777413771	236	EAI5			EAI5
110	100	100	010114	0114	14	No	Yes	1+	3+	MTBc	WT	WT	WT	Sensitive	Sensitive	2	2	4	5	3	3	2	3	2	2	7	3	2	4	5	2	2	3	3	5	6	6	1	3	M. tuberculosis	EAI	0.166667	nnnnnnnoooonnnnnnnnnnnnnnnnnoooononnnnnnnnn	774177777413771	951	EAI5			EAI5
111	101	101	010114	0114	14	No	Yes	3+	4+	MTBc	WT	WT	WT	Sensitive	Sensitive	2	1	4	5	2	4	3	10	2	1	4	3	2	5	6	2	2	3	3	4	2	6	1	4	M. tuberculosis	EAI	0.166667	nnonnnnoooooooooooooooooonnnoooononnnnnnnnn	674000003413771	89	EAI2-Nonthaburi			EAI2-Nonthaburi
112	102	102	010114	0114	14	No	No	3+	4+	MTBc	WT	WT	WT	Sensitive	Sensitive	2	2	4	5	3	2	2	3	2	8	9	3	2	5	6	2	2	3	3	5	5	6	1	3	...	...	...	nnnnnnnonnnnnnnnnnnnnnnnnnnnoooononnnnnnnnn	775777777413771	939	EAI5			EAI5
113	103	103	020114	0114	14	No	No	Negative	<1+	MTBc	WT	WT	WT	Sensitive	Sensitive	2	2	4	7	3	3	2	3	2	2	7	3	2	4	5	2	2	3	3	5	4	6	1	3	M. tuberculosis	EAI	0.166667	nnnnnnnnnnnnnnnnnnnnnnnnnnnnoooononnnnnnnnn	777777777413771	236	EAI5			EAI5
114	104	104	020114	0114	14	No	No	Negative	3+	MTBc	WT	WT	WT	Sensitive	Sensitive	2	2	4	7	3	4	2	5	2	2	7	3	2	4	5	2	2	3	3	5	4	4	1	3	M. tuberculosis	EAI	0.125	nnnnnnnnnnnnnnnnnnnnnnnnnnnnoooononnnnnnnnn	777777777413771	236	EAI5			EAI5
115	105	105	020114	0114	14	No	No	Negative	3+	MTBc	WT	WT	WT	Sensitive	Sensitive	2	2	4	5	3	3	2	5	2	2	7	3	2	4	5	2	2	3	3	5	6	6	1	3	M. tuberculosis	EAI	0.125	nnnnnnnoooonnnnnnnnnnnnnnnnnoooononnnnnnnnn	774177777413771	951	EAI5			EAI5
116	106	106	020114	0114	14	No	Yes	2+	4+	MTBc	WT	WT	WT	Sensitive	Sensitive	2	1	4	5	2	4	3	10	2	1	4	3	2	5	6	2	2	3	3	4	2	6	1	4	M. tuberculosis	EAI	0.166667	nnonnnnoooooooooooooooooonnnoooononnnnnnnnn	674000003413771	89	EAI2-Nonthaburi			EAI2-Nonthaburi
117	107	107	020114	0114	14	No	Yes	2+	3+	MTBc	WT	WT	WT	Sensitive	Sensitive	2	2	4	6	3	4	2	5	2	2	7	3	2	4	5	2	2	3	3	6	4	6	1	3	M. tuberculosis	EAI	0.0833333	nnnnnnnnnnnnnnnnnnnnnnnnnnnnoooononnnnnnnnn	777777777413771	236	EAI5			EAI5
118	108	108	020114	0114	14	No	No	1+	4+	MTBc	WT	WT	WT	Sensitive	Sensitive	2	2	4	5	3	2	2	3	2	9	7	3	2	3	6	2	2	3	3	5	4	5	1	2	...	...	...	nnnnnnnonnnnnnnnnnnnnnnnnnnnoooononnnnnnnnn	775777777413771	939	EAI5			EAI5
119	109	109	020114	0114	14	No	No	Negative	4+	MTBc	WT	WT	WT	Sensitive	Sensitive	2	1	4	5	2	4	3	10	2	1	4	3	2	5	6	2	2	3	3	4	2	8	1	4	M. tuberculosis	EAI	0.166667	nnonnnnoooooooooooooooooonnnoooononnnnnnnnn	674000003413771	89	EAI2-Nonthaburi			EAI2-Nonthaburi
120	110	110	020114	0114	14	No	No	Negative	1+	MTBc	WT	WT	WT	Sensitive	Sensitive	2	2	5	5	3	3	2	5	2	2	7	3	2	4	5	2	2	3	3	6	6	6	1	3	...	...	...	nnnnnnnoooonnnnnnnnnnnnnnnnnoooononnnnnnnnn	774177777413771	951	EAI5			EAI5
121	111	111	020114	0114	14	No	No	Negative	3+	MTBc	WT	WT	WT	Sensitive	Sensitive	2	1	4	5	2	4	3	10	2	1	4	3	2	5	6	2	2	3	3	4	2	6	1	4	M. tuberculosis	EAI	0.166667	nnonnnnoooooooooooooooooonnnoooononnnnnnnnn	674000003413771	89	EAI2-Nonthaburi			EAI2-Nonthaburi
122	112	112	020114	0114	14	No	No	Negative	<1+	MTBc	WT	WT	WT	Sensitive	Sensitive	2	2	4	7	3	4	2	5	2	2	7	3	2	3	5	2	2	3	3	5	8	6	1	3	M. tuberculosis	EAI	0.125	nnnnnnnnnnnnnnnnnonnnnnnnnnnoooononnnnnnnnn	777776777413771	Orphan	Orphan	EAI5*	0.98	EAI5*
123	113	113	010214	0214	14	No	No	Negative	2+	MTBc	WT	WT	WT	Sensitive	Sensitive	2	2	5	5	3	3	2	2	2	2	6	3	2	5	5	2	2	3	3	5	7	7	1	3	...	...	...	nnnnnnnoooonnnnnnnnnnnnnnnnnoooononnnnnnnnn	774177777413771	951	EAI5			EAI5
124	114	114	020214	0214	14	No	No	Negative	2+	MTBc	WT	WT	WT	Sensitive	Sensitive	2	2	4	5	4	3	2	5	2	2	7	3	2	4	5	2	2	3	3	6	6	6	1	3	...	...	...	nnnnnnnnnnnnnnnnnnnnnnnnnnnnoooononnnnnnnnn	777777777413771	236	EAI5			EAI5
125	115	115	030214	0214	14	No	Yes	3+	3+	MTBc	WT	WT	WT	Sensitive	Sensitive	2	2	4	9	3	4	2	5	2	2	7	3	2	5	5	2	2	3	3	4	7	5	1	3	M. tuberculosis	EAI	0.125	nnnnnnnnnnnnnnnnnnnnnnnnnnnnoooononnnnnonnn	777777777413731	48	EAI1-SOM			EAI1-SOM
126	116	116	030214	0214	14	No	Yes	Negative	1+	MTBc	WT	WT	WT	Sensitive	Sensitive	2	2	4	5	3	4	3	5	2	2	4	3	2	4	5	2	2	3	3	4	4	4	1	3	...	...	...	nnnnnnnonnnnnnnnnnnnnnnnnnnnoooononnnnnnnnn	775777777413771	939	EAI5			EAI5
127	117	117	030214	0214	14	No	No	Negative	<1+	MTBc	WT	WT	WT	Sensitive	Sensitive	2	2	4	6	3	4	2	5	2	2	7	3	2	4	5	2	2	3	3	5	5	5	1	3	M. tuberculosis	EAI	0.0416667	nnnnnnnnnnnnnnnnnnnnnnnnnnnnoooononnnnnnnnn	777777777413771	236	EAI5			EAI5
128	118	118	030214	0214	14	No	Yes	1+	3+	MTBc	WT	WT	WT	Sensitive	Sensitive	2	2	5	5	3	3	2	5	2	2	6	3	2	5	5	2	2	3	3	5	7	7	1	3	...	...	...	nnnnnnnoooonnnnnnnnnnnnnnnnnoooononnnnnnnnn	774177777413771	951	EAI5			EAI5
129	119	119	010115	0115	15	No	Yes	1+	2+	MTBc	WT	WT	WT	Sensitive	Sensitive	2	2	4	5	3	3	2	8	2	2	7	3	2	4	5	2	2	3	3	6	6	6	1	3	...	...	...	nnnnnnnonnnnnnnnnnnnnnnnnnnnoooonoonnnnnnnn	775777777411771	Orphan	Orphan	EAI5*	0.99	EAI5*
130	120	120	010115	0115	15	No	Yes	Negative	<1+	MTBc	WT	WT	WT	Sensitive	Sensitive	2	2	4	5	3	2	4	3	2	6	10	3	2	5	6	2	2	3	3	5	5	6	1	3	...	...	...	nnnnnnnoooonnnnnnnnnnnnnnnnnoooononnnnnnnnn	774177777413771	951	EAI5			EAI5
131	121	121	010116	0116	16	No	No	1+	<1+	MTBc	WT	MUT	WT	Sensitive	Resistant	2	2	4	7	3	4	2	5	2	2	7	3	2	4	5	2	2	3	3	5	4	6	1	3	M. tuberculosis	EAI	0.0833333	nnnnnnnnnnnnnnnnnnnnnnnnnnnnoooononnnnnnnnn	777777777413771	236	EAI5			EAI5
132	122	122	010116	0116	16	No	No	Negative	<1+	MTBc	WT	WT	WT	Sensitive	Sensitive	2	2	4	7	3	4	2	6	2	8	7	3	2	1	6	2	2	3	3	5	4	5	1	3	...	...	...	nnnnnnnonnnnnnnnnnnnnnnnnnnnoooonoonnnnnnnn	775777777411771	Orphan	Orphan	EAI5*	0.99	EAI5*
133	123	123	010116	0116	16	No	Yes	2+	3+	MTBc	WT	WT	WT	Sensitive	Sensitive	2	2	4	5	3	2	2	3	2	9	8	3	2	5	6	2	2	3	2	5	5	6	1	3	...	...	...	nnnnnnnnnnonnnnnnnnnnnonnnnnoooononnnnnnnnn	777577757413771	1513	EAI6-BGD1			EAI6-BGD1
134	124	124	010116	0116	16	No	No	scanty	2+	MTBc	WT	WT	WT	Sensitive	Sensitive	2	2	4	5	3	2	2	3	2	9	8	3	2	5	6	2	2	3	3	5	5	6	1	3	...	...	...	nnnnnnnonnnnnnnnnnnnnnnnnnnnoooonoonnnnnnnn	775777777411771	Orphan	Orphan	EAI5*	0.99	EAI5*
135	125	125	010116	0116	16	No	Yes	1+	2+	MTBc	WT	WT	WT	Sensitive	Sensitive	2	2	4	5	3	3	2	6	2	2		3	2	4	5	2	2	3	3	5	5	6	1	3	M. tuberculosis	EAI	0.130435	nnnnnnnnnnnnnnnnnnnnnnnnnnnnoooononnnnnnnnn	777777777413771	236	EAI5			EAI5
136	126	126	010216	0216	16	No	No	Negative	<1+	MTBc	WT	WT	WT	Sensitive	Sensitive	2	2	4	5	3	4	2	5	2	2	6	3	2	4	5	2	2	3	3	4	4	3	1	3	...	...	...	nnnnnnnnnnnnnnnnnnnnnnnnnnnnoooononnnnnonnn	777777777413731	48	EAI1-SOM			EAI1-SOM
137	127	127	010216	0216	16	No	Yes	Negative	2+	MTBc	WT	WT	WT	Sensitive	Sensitive	2	2	4	5	3	4	2	5	2	2	6	3	2	4	5	2	2	3	3	4	4	3	1	3	...	...	...	nnnnnnnnnnnnnnnnnnnnnnnnnnnnoooononnnnnonnn	777777777413731	48	EAI1-SOM			EAI1-SOM
138	128	128	010216	0216	16	No	Yes	Negative	1+	MTBc	WT	WT	WT	Sensitive	Sensitive	2	2	4	7	3	4	2	5	2	2	7	3	2	3	5	2	2	3	3	5	6	6	1	3	M. tuberculosis	EAI	0.125	nnnnnnnnnnnnnnnnnonnnnnnnnnnoooononnnnnnnnn	777776777413771	Orphan	Orphan	EAI5*	0.98	EAI5*
139	129	129	020216	0216	16	No	No	1+	3+	MTBc	WT	WT	WT	Sensitive	Sensitive	2	2	3	5	4	4	2	5	2	1	6	3	2	3	5	2	2	3	3	5	4	6	1	3	...	...	...	oonnnnnnnnnnnnnnnnnnnnnnnnnnoooononnnnnnnnn	177777777413771	470	EAI5			EAI5
140	130	130	010316	0316	16	No	Yes	2+	4+	MTBc	WT	WT	WT	Sensitive	Sensitive	2	2	4	11	3	4	2	6	2	8	4	3	2	1	6	2	2	3	3	5	4	5	1	3	...	...	...	nnnnnnnnnnonnnnnnnnnnnonnnnnoooononnnnnnnnn	777577757413771	1513	EAI6-BGD1			EAI6-BGD1
141	131	131	010316	0316	16	No	Yes	Negative	1+	MTBc	WT	WT	WT	Sensitive	Sensitive	2	2	5	5	3	3	2	5	2	2	6	3	2	5	5	2	2	3	3	5	10	7	1	3	...	...	...	nnnnnnnoooonnnnnnnnnnnnnnnnnoooononnnnnnnnn	774177777413771	951	EAI5			EAI5
142	132	132	010316	0316	16	No	Yes	Negative	<1+	MTBc	WT	WT	WT	Sensitive	Sensitive	2	2	4	5	3	4	2	6	2	2	6	3	2	4	5	2	2	3	3	4	4	4	1	3	...	...	...	nnnnnnnnnnnnnnnnnnnnnnnnnnnnoooononnnnnonnn	777777777413731	48	EAI1-SOM			EAI1-SOM
143	133	133	020316	0316	16	No	No	Negative	2+	MTBc	WT	WT	WT	Sensitive	Sensitive	2	2	4	11	3	4	2	7	2	8	4	3	2	1	6	2	2	3	3	5	4	5	1	3	...	...	...	nnnnnnnnnnonnnnnnnnnnnonnnnnoooononnnnnnnnn	777577757413771	1513	EAI6-BGD1			EAI6-BGD1
144	134	134	020316	0316	16	No	Yes	Negative	<1+	MTBc	WT	WT	WT	Sensitive	Sensitive	2	2	4	8	2	4	2	5	2	2	5	3	2	4	5	2	2	3	3	5	4	6	1	2	...	...	...	nnnnnnnnnnnnnnnnnnnnnnnnnnnnoooononnnnnnnnn	777777777413771	236	EAI5			EAI5
145	135	135	020316	0316	16	No	No	Negative	<1+	MTBc	WT	WT	WT	Sensitive	Sensitive	2	2	4	9	3	2	2	3	2	8	9	3	2	5	6	2	2	1	3	5	5	3	1	3	...	...	...	nnnnnnnonnnnnnnnnnnnnnnnnnnnoooononnnnnnnnn	775777777413771	939	EAI5			EAI5
146	136	136	020316	0316	16	No	No	Negative	<1+	MTBc	WT	WT	WT	Sensitive	Sensitive	2	2	4	11	3	4	2	7	2	8	4	3	2	1	6	2	2	3	3	5	4	5	0	3	...	...	...	nnnnnnnnnnonnnnnnnnnnnonnnnnoooononnnnnnnnn	777577757413771	1513	EAI6-BGD1			EAI6-BGD1
147	137	137	020316	0316	16	No	Yes	1+	3+	MTBc	WT	WT	WT	Sensitive	Sensitive	2	2	4	6	3	4	2	9	2	2	7	3	2	4	5	2	2	3	3	5	6	7	1	3	M. tuberculosis	EAI	0.125	nnnnnnnnnnnnnnnnnnnnnnnnnnnnoooononnnnnonnn	777777777413731	48	EAI1-SOM			EAI1-SOM
148	138	138	020316	0316	16	No	Yes	Negative	3+	MTBc	WT	WT	WT	Sensitive	Sensitive	1	2	4	5	3	2	2	3	2	8	9	3	2	5	6	2	2	1	3	5	5	3	1	3	...	...	...	nnnnnnnonnnnnnnnnnnnnnnnnnnnoooononnnnnnnnn	775777777413771	939	EAI5			EAI5
149	not included	not included	020316	0316	16	NA	NA	Negative	1+	MTBc	WT	WT	WT	Sensitive	Sensitive	NA	NA	NA	NA	NA	NA	NA	NA	NA	NA	NA	NA	NA	NA	NA	NA	NA	NA	NA	NA	NA	NA	NA	NA	NA	NA	NA	NA	NA	NA	NA	NA	NA	NA
150	139	139	010416	0416	16	No	Yes	3+	4+	MTBc	WT	WT	WT	Sensitive	Sensitive	2	2	4	7	3	5	2	5	2	2	6	3	2	4	5	2	2	3	3	5	2	6	1	3	M. tuberculosis	EAI	0.166667	nnnnnnnnnnnnnnnnnnnnnnnnnnnnoooononnnnnonnn	777777777413731	48	EAI1-SOM			EAI1-SOM
151	140	140	020416	0416	16	No	No	1+	3+	MTBc	WT	WT	WT	Sensitive	Sensitive	2	2	4	7	3	4	2	2	1	2	10	3	2	4	5	2	2	3	2	4	4	6	1	3	...	...	...	nnnnnnnnnnnoooonnnnnnnnnnonnoooononnnnnnnnn	777607775413771	Orphan	Orphan	EAI5*	0.99	EAI5*
152	141	141	030416	0416	16	No	No	Negative	2+	MTBc	WT	WT	WT	Sensitive	Sensitive	2	2	4	7	3	3	2	3	2		9	3	2	4	5	2	2	3	3	5	4	6	1	3	...	...	...	nnnnnnnnnnnnnnnnnnnnnnnnnnnnoooononnnnnnnnn	777777777413771	236	EAI5			EAI5
153	142	142	010516	0516	16	No	Yes	3+	4+	MTBc	WT	WT	WT	Sensitive	Sensitive	2	1	4	5	1	3	2	4	2	2	6	3	2	4	5	2	2	3	3	5	8	6	1	3	...	...	...	nnnnnnnnnnnnnnnnnnnnnnnnnnnnoooononnoonnnnn	777777777413171	Orphan	Orphan	EAI5*	0.98	EAI5*
154	143	143	020516	0516	16	No	Yes	2+	4+	MTBc	WT	WT	WT	Sensitive	Sensitive	2	2	4	7	3	4	2	5	2	2	6	3	2	4	5	2	2	3	3	5	4	6	1	2	M. tuberculosis	EAI	0.166667	nnnnnnnnnnnnnnnnnnnnnnnnnnnnoooononnnnnonnn	777777777413731	48	EAI1-SOM			EAI1-SOM
155	144	144	020516	0516	16	No	No	Negative	2+	MTBc	WT	WT	WT	Sensitive	Sensitive	2	2	4	5	3	4	2	6	2	2	4	3	2	4	5	2	2	3	3	5	6	4	1	3	...	...	...	nnnonnnnnnnnnnnnnnnnnnnnnnnnoooononnnnnonnn	737777777413731	711	EAI1-SOM			EAI1-SOM
156	145	145	020516	0516	16	No	No	Negative	<1+	MTBc	WT	WT	WT	Sensitive	Sensitive	2	2	4	5	3	4	2	6	2	2	4	3	2	4	5	2	2	3	3	5	6	4	1	3	...	...	...	nnnonnnnnnnnnnnnnnnnnnnnnnnnoooononnnnnonnn	737777777413731	711	EAI1-SOM			EAI1-SOM
157	146	146	020516	0516	16	No	Yes	Negative	3+	MTBc	WT	WT	WT	Sensitive	Sensitive	2	2	4	7	3	4	2	5	2	2	6	3	2	4	5	2	2	3	3	5	4	6	1	3	M. tuberculosis	EAI	0.125	nnnnnnnnnnnnnnnnnnnnnnnnnnnnoooononnnnnonnn	777777777413731	48	EAI1-SOM			EAI1-SOM
158	147	147	010117	0117	17	No	No	Negative	<1+	MTBc	WT	WT	WT	Sensitive	Sensitive	2	2	4	6	3	4	2	5	2	2	7	3	2	4	5	2	2	3	3	5	4	6	1	3	M. tuberculosis	EAI	0.0416667	nnnnnnnnnnnnnnnnnnnnnnnnnnnnoooononnnnonnnn	777777777413671	256	EAI5			EAI5
159	148	148	010117	0117	17	No	No	Negative	1+	MTBc	WT	WT	WT	Sensitive	Sensitive	2	3	4	7	3	4	2	5	2	2	5	3	2	4	5	2	2	3	3	4	7	6	1	4	...	...	...	nnnnnnnnnnnnnnnnnnnnnnnnnnnnoooononnnnnnnnn	777777777413771	236	EAI5			EAI5
160	149	149	010101	0101	01	na data	na data	Negative	<1+	MTBc	WT	MUT	WT	Sensitive	Resistant	2	4	4	2	3	3	3	4	2	6	4	4	4	2	5	1	6	3	3	5	3	7	2	3	M. tuberculosis	Beijing	0.0833333	oooooooooooooooooooooooooooooooooonnnnnnnnn	000000000003771	1	Beijing			Beijing
161	150	150	010101	0101	01	No	Yes	2+	2+	MTBc	WT	WT	MUT	Sensitive	Resistant	2	2	4	5	3	2	2	3	2	10	7	3	2	5		2	2	3	3	5		6	1	3	...	...	...	nnnnnnnonnnnnnnnnnnnnnnnnnnnoooononnnnnnnnn	775777777413771	939	EAI5			EAI5
162	151	151	020101	0101	01	No	No	Negative	1+	MTBc	WT	WT	WT	Sensitive	Sensitive	2	2	4	5	3	2	2	3	2	10	7	3	2	5		2	2	3	3	5		6	1	3	...	...	...	nnnnnnnonnnnnnnnnnnnnnnnnnnnoooononnnnnnnnn	775777777413771	939	EAI5			EAI5
163	152	152	020101	0101	01	No	Yes	2+	4+	MTBc	WT	WT	WT	Sensitive	Sensitive	2	2	4	5	3	2	2	3	2	10	7	3	2	5		2	2	3	3	5	6	6	1	3	...	...	...	nnnnnnnonnnnnnnnnnnnnnnnnnnnoooononnnnnnnnn	775777777413771	939	EAI5			EAI5
164	153	153	020101	0101	01	No	No	Negative	1+	MTBc	WT	WT	WT	Sensitive	Sensitive	2	2	4	7	3	4	2	5	2	2	3	3	2	1	5	2	2	3	3	5	4	7	1	2	...	...	...	nnnnnnnnnnnnnnnnnnnnnnnnnnnnoooononnnnnnnnn	777777777413771	236	EAI5			EAI5
165	154	154	010102	0102	02	No	No	scanty	2+	MTBc	WT	MUT	WT	Sensitive	Resistant	2	4	4	2	3	3	3	4	2	6	4	4	4	2	5	1	6	3	3	5	3	7	2	3	M. tuberculosis	Beijing	0.0833333	oooooooooooooooooooooooooooooooooonnnnnnnnn	000000000003771	1	Beijing			Beijing
166	155	155	010102	0102	02	No	No	Negative	1+	MTBc	WT	MUT	WT	Sensitive	Resistant	2	4	4	2	3	3	3	4	2	6	4	4	4	2	5	1	6	3	3	5	3	7	2	3	M. tuberculosis	Beijing	0.0833333	oooooooooooooooooooooooooooooooooonnnnnnnnn	000000000003771	1	Beijing			Beijing
167	156	156	010202	0202	02	No	No	1+	3+	MTBc	WT	WT	WT	Sensitive	Sensitive	2	2	4	7	3	4	2	5	2	2	6	3	2	4	5	2	2	3	3	5	4	6	1	3	M. tuberculosis	EAI	0.125	nnnnnnnnnnnnnnnnnonnnnnnnnnnoooononnnnnonno	777776777413730	Orphan	Orphan	EAI5*	0.99	EAI5*
168	not included	not included	010202	0202	02	NA	NA	Negative	1+	MTBc	WT	WT	WT	Sensitive	Sensitive	NA	NA	NA	NA	NA	NA	NA	NA	NA	NA	NA	NA	NA	NA	NA	NA	NA	NA	NA	NA	NA	NA	NA	NA	NA	NA	NA	NA	NA	NA	NA	NA	NA	NA
169	157	157	020202	0202	02	No	Yes	Negative	<1+	MTBc	WT	WT	WT	Sensitive	Sensitive	2	2	4	5	3	4	3	2	2	2	9	3	2	5	6	2	2	3	3	4	5	5	1	3	...	...	...	nnnnnnnnnnnnnnnnnnnnnnnnnnnnoooononnnnnnnnn	777777777413771	236	EAI5			EAI5
170	158	158	020202	0202	02	No	No	Negative	3+	MTBc	WT	WT	WT	Sensitive	Sensitive	2	4	4	2	3	3	3	2	2	6	4	4	4	2	5	1	5	3	3	5	3	7	4	3	M. tuberculosis	Beijing	0.0833333	oooooooooooooooooooooooooooooooooonnnnnnnnn	000000000003771	1	Beijing			Beijing
171	not included	not included	020202	0202	02	NA	NA	Negative	1+	MTBc	WT	WT	WT	Sensitive	Sensitive	NA	NA	NA	NA	NA	NA	NA	NA	NA	NA	NA	NA	NA	NA	NA	NA	NA	NA	NA	NA	NA	NA	NA	NA	NA	NA	NA	NA	NA	NA	NA	NA	NA	NA
172	159	159	010104	0104	04	No	Yes	Negative	1+	MTBc	WT	WT	WT	Sensitive	Sensitive	2	2	4	5	3	4	2	5	2	2	4	3	2	4	5	3	2	3	3	3	6	5	1	3	...	...	...	nnnnnnnoooonnnnnnnnnnnnnnnnnoooononnnnnnnnn	774177777413771	951	EAI5			EAI5
173	160	160	010104	0104	04	No	Yes	Negative	2+	MTBc	WT	WT	WT	Sensitive	Sensitive	2	2	4	5	3	4	3	2	2	2	9	3	2	5	5	2	2	3	3	4	5	5	1	3	...	...	...	nnnnnnnnnnnnnnnnnnnnnnnnnnnnoooononnnnnnnnn	777777777413771	236	EAI5			EAI5
174	161	161	010104	0104	04	No	Yes	Negative	3+	MTBc	WT	WT	WT	Sensitive	Sensitive	2	2	4	5	3	4	3	2	2	2	9	3	2	5	5	2	2	3	3	4	5	4	1	3	...	...	...	nnnnnnnnnnnnnnnnnnnnnnnnnnnnoooononnnnnnnnn	777777777413771	236	EAI5			EAI5
175	162	162	010104	0104	04	No	No	Negative	<1+	MTBc	WT	WT	WT	Sensitive	Sensitive	2	8	4	2	3	2	3	4	2	8		4	4	2	5	1	6	3	3	4	3	8	4	3	...	...	...	oooooooooooooooooooooooooooooooooonnnnnnnnn	000000000003771	1	Beijing			Beijing
176	163	163	010104	0104	04	No	No	Negative	3+	MTBc	WT	WT	WT	Sensitive	Sensitive	2	2	4	5	3	4	2	5	2	2	7	2	2	5	5	2	2	3	3	4	3	4	1	3	...	...	...	nnnnnnnnnnnnnnnnnnnnnnnnnnnnoooononnnnnnnnn	777777777413771	236	EAI5			EAI5
177	164	164	010104	0104	04	No	Yes	Negative	<1+	MTBc	WT	WT	WT	Sensitive	Sensitive	2	3	4	2	1	3	3	4	2	4	4	4	4	2	5	1	6	3	3	5	3	4	3	2	...	...	...	oooooooooooooooooooooooooooooooooonnnnnnnnn	000000000003771	1	Beijing			Beijing
178	165	165	010104	0104	04	No	No	Negative	1+	MTBc	WT	WT	WT	Sensitive	Sensitive	2	2	4	5	3	4	2	5	2	2	4	3	2	4	5	3	2	3	3	3	1	5	1	3	...	...	...	nnnnnnnoooonnnnnnnnnnnnnnnnnoooononnnnnnnnn	774177777413771	951	EAI5			EAI5
179	166	166	010104	0104	04	No	Yes	Negative	1+	MTBc	WT	WT	WT	Sensitive	Sensitive	2	3	3	1	3	3	3	4	2	7	4	4	4	2	6	1	6	3	3	4	3	9	4	2	...	...	...	oooooooooooooooooooooooooooooooooonnnnnnnnn	000000000003771	1	Beijing			Beijing
180	167	167	010104	0104	04	No	No	Negative	1+	MTBc	WT	WT	WT	Sensitive	Sensitive	2	3	3	1	3	3	3	4	2	7	4	4	4	2	6	1	6	3	3	4	3	9	4	2	...	...	...	oooooooooooooooooooooooooooooooooonnnnnnnnn	000000000003771	1	Beijing			Beijing
181	168	168	010104	0104	04	No	Yes	Negative	1+	MTBc	WT	WT	WT	Sensitive	Sensitive	2	3	3	1	3	3	3	4	2	7	4	4	4	2	6	1	6	3	3	4	3	9	4	2	...	...	...	oooooooooooooooooooooooooooooooooonnnnnnnnn	000000000003771	1	Beijing			Beijing
182	169	169	010104	0104	04	No	No	Negative	1+	MTBc	WT	WT	WT	Sensitive	Sensitive	2	3	3	1	3	3	3	4	2	7	3	4	4	2	6	1	6	3	3	4	3	10	4	2	...	...	...	oooooooooooooooooooooooooooooooooonnnnnnnnn	000000000003771	1	Beijing			Beijing
183	170	170	010104	0104	04	No	No	Negative	1+	MTBc	WT	WT	WT	Sensitive	Sensitive	2	2	4	5	3	4	3	2	2	2		3	2	5	5	2	2	3	3	4	5	5	1	3	...	...	...	nnnnnnnnnnnnnnnnnnnnnnnnnnnnoooononnnnnnnnn	777777777413771	236	EAI5			EAI5
184	171	171	010104	0104	04	No	Yes	Negative	4+	MTBc	WT	WT	WT	Sensitive	Sensitive	2	3	3	1	3	3	3	4	2	7	4	4	4	2	6	1	6	3	3	4	3	9	4	2	...	...	...	oooooooooooooooooooooooooooooooooonnnnnnnnn	000000000003771	1	Beijing			Beijing
185	172	172	010204	0204	04	No	Yes	3+	4+	MTBc	WT	WT	WT	Sensitive	Sensitive	2	2	4	4	3	4	3	2	2	2	9	3	2	5	5	2	2	3	3	4	4	5	1	3	M. tuberculosis	EAI	0.166667	nnnnnnnnnnnnnnnnnnnnnnnnnnnnoooononnnnnnnnn	777777777413771	236	EAI5			EAI5
186	173	173	010204	0204	04	No	No	Negative	1+	MTBc	WT	WT	WT	Sensitive	Sensitive	2	2	4	5	4	4	3	2	2	2	9	3	2	5	5	2	2	3	3	4	5	5	1	3	...	...	...	nnnnnnnnnnnnnnnnnnnnnnnnnnnnoooononnnnnnnnn	777777777413771	236	EAI5			EAI5
187	174	174	010204	0204	04	No	Yes	Negative	1+	MTBc	WT	WT	WT	Sensitive	Sensitive	2	2	4	5	3	4	3	2	2	2	8	3	2	5	5	2	2	3	3	4	4	5	1	3	...	...	...	nnnnnnnnnnnnnnnnnnnnnnnnnnnnoooononnnnnnnnn	777777777413771	236	EAI5			EAI5
188	175	175	010204	0204	04	No	Yes	Negative	1+	MTBc	WT	WT	WT	Sensitive	Sensitive	2	2	4	5	3	4	3	2	2	2	9	3	2	5	5	2	2	3	3	4	5	5	1	3	...	...	...	nnnnnnnnnnnnnnnnnnnnnnnnnnnnoooononnnnnnnnn	777777777413771	236	EAI5			EAI5
189	176	176	010204	0204	04	No	No	Negative	1+	MTBc	WT	WT	WT	Sensitive	Sensitive	2	2	4	4	3	4	3	2	2	2	9	3	2	5	5	2	2	3	3	4	4	5	1	3	M. tuberculosis	EAI	0.166667	nnnnnnnnnnoooonnnnnnnnnnnnnnoooononnnnnonnn	777417777413731	Orphan	Orphan	EAI5*	0.99	EAI5*
190	177	177	010204	0204	04	No	Yes	Negative	4+	MTBc	WT	WT	WT	Sensitive	Sensitive	2	2	4	5	3	4	2	5	1	2	7	3	2	5	4	3	2	3	3	4	13	6		3	...	...	...	oooonnonnnnnnnnnnnnnnnnnnnnnoooononnnnnnnnn	033777777413771	Orphan	Orphan	EAI5*	0.99	EAI5*
191	178	178	010204	0204	04	Yes	Yes	Negative	1+	MTBc	WT	WT	WT	Sensitive	Sensitive	2	2	4	5	3	2	2	3	2	10	9	3	2	5	6	2	2	3	3	5	7	6	1	3	...	...	...	nnnnnnnonnnnnnnnonnnnnnnnnnnoooononnnnnnoon	775775777413741	Orphan	Orphan	EAI5*	0.93	EAI5*
192	179	179	010204	0204	04	No	Yes	Negative	1+	MTBc	WT	WT	WT	Sensitive	Sensitive	2	1	4	5	2	4	3	9	2	1	4	3	2	5	6	2	2	3	3	3	2	8	1	3	...	...	...	nnonnnnoooooooooooooooooonnnoooononnnnnnnnn	674000003413771	89	EAI2-Nonthaburi			EAI2-Nonthaburi
193	180	180	010204	0204	04	No	Yes	Negative	<1+	MTBc	WT	WT	WT	Sensitive	Sensitive	2	1	4	5	2	4	3	2	2	1	4	3	2	5	6	2	2	3	3	3	2	5	1	3	...	...	...	nnnnnnnnnnnnnnnnnnnnnnnnnnnnoooononnnnnnnnn	777777777413771	236	EAI5			EAI5
194	181	181	010204	0204	04	No	No	Negative	<1+	MTBc	WT	WT	WT	Sensitive	Sensitive	2	2	2	5	3	4	3		2	8	11	3	2	3	6	2	2	3	3	5	5	4	1	1	...	...	...	nnnnnnnnnnnnnnnnnnnnnoonnnnnoooononnoooonnn	777777717413031	Orphan	Orphan	EAI5*	0.99	EAI5*
195	182	182	010204	0204	04	No	No	Negative	1+	MTBc	WT	WT	WT	Sensitive	Sensitive	2	2	4	5	3	4	3	2	2	2	9	3	2	5	5	2	2	3	3	4	4	5	1	4	...	...	...	nnnnnnnnnnnnnnnnnnnnnnnnnnnnoooononnnnnnnnn	777777777413771	236	EAI5			EAI5
196	183	183	010204	0204	04	No	No	Negative	2+	MTBc	WT	WT	WT	Sensitive	Sensitive	2	1	4	5	2	4	3	9	2	1	4	3	2	5	6	2	2	3	3	4	2	8	1	3	M. tuberculosis	EAI	0.166667	nnonnnnoooooooooooooooooonnnoooononnnnnnnnn	674000003413771	89	EAI2-Nonthaburi			EAI2-Nonthaburi
197	184	184	020204	0204	04	No	No	Negative	1+	MTBc	WT	WT	WT	Sensitive	Sensitive	2	1	4	5	2	4	3	9	2	1	4	3	2	5	6	2	2	3	3	4	2	8	1	3	M. tuberculosis	EAI	0.166667	nnonnnnoooooooooooooooooonnnoooononnnnnnnnn	674000003413771	89	EAI2-Nonthaburi			EAI2-Nonthaburi
198	185	185	020204	0204	04	No	Yes	Negative	1+	MTBc	WT	WT	WT	Sensitive	Sensitive	2	2	4	5	3	4	3	2	2	2	8	3	2	5	5	2	2	3	3	4	4	5	1	3	...	...	...	nnnnnnnnnnnnnnnnnnnnnnnnnnnnoooononnnnnnnnn	777777777413771	236	EAI5			EAI5
199	not included	not included	010205	0205	05	NA	NA	Negative	<1+	MTBc	WT	WT	WT	Sensitive	Sensitive	NA	NA	NA	NA	NA	NA	NA	NA	NA	NA	NA	NA	NA	NA	NA	NA	NA	NA	NA	NA	NA	NA	NA	NA	NA	NA	NA	NA	NA	NA	NA	NA	NA	NA
200	not included	not included	010205	0205	05	NA	NA	Negative	<1+	MTBc	WT	WT	WT	Sensitive	Sensitive	NA	NA	NA	NA	NA	NA	NA	NA	NA	NA	NA	NA	NA	NA	NA	NA	NA	NA	NA	NA	NA	NA	NA	NA	NA	NA	NA	NA	NA	NA	NA	NA	NA	NA
201	186	186	010205	0205	05	No	No	Negative	2+	MTBc	WT	WT	WT	Sensitive	Sensitive	2	2	4	2	6	3	3	3	1	2	2	4	1	2	6	1	4	3	3	2	2	7	2	2	...	...	...	nnnonnnnnnnnnnnnnnnnoooonnnnnnnnoooonnnnnnn	737777607760771	388	LAM9			LAM9
202	187	187	010305	0305	05	No	Yes	2+	3+	MTBc	WT	WT	WT	Sensitive	Sensitive	2	2	5	1	3	4	2	5	2	2	7	3	2	4	5	2	2	3	3	3	3	6	1	3	M. tuberculosis	EAI	0.166667	nnnnnnnnnnnnnnnnnnnnnnnnnnnnoooononnnnnnnnn	777777777413771	236	EAI5			EAI5
203	188	188	010305	0305	05	No	Yes	3+	3+	MTBc	WT	WT	WT	Sensitive	Sensitive	2	2	4	5	3	3	2	3	2	2	7	3	2	4	4	2	2	3	3	4	6	6	1	3	...	...	...	nnnnnnnoooonnnnnnnnnnnnnnnnnoooononnnnnnnnn	774177777413771	951	EAI5			EAI5
204	189	189	010305	0305	05	No	No	Negative	<1+	MTBc	WT	WT	MUT	Sensitive	Resistant	2	2	4	5	3	3	2	3	2	2	7	3	2	5	4	2	2	3	3	5	6	6	1	3	...	...	...	nnnnnnnoooonnnnnnnnnnnnnnnnnoooononnnnnnnnn	774177777413771	951	EAI5			EAI5
205	190	190	020305	0305	05	No	Yes	Negative	<1+	MTBc	WT	WT	WT	Sensitive	Sensitive	2	2	4	5	3	3	2	3	2	2	7	3	2	4	4	2	2	3	3	5	6	6	1	3	...	...	...	nnnnnnnoooonnnnnnnnnnnnnnnnnoooononnnnnnnnn	774177777413771	951	EAI5			EAI5
206	not included	not included	010405	0405	05	NA	NA	Negative	1+	MTBc	WT	WT	WT	Sensitive	Sensitive	NA	NA	NA	NA	NA	NA	NA	NA	NA	NA	NA	NA	NA	NA	NA	NA	NA	NA	NA	NA	NA	NA	NA	NA	NA	NA	NA	NA	NA	NA	NA	NA	NA	NA
207	191	191	010405	0405	05	No	No	Negative	1+	MTBc	WT	WT	WT	Sensitive	Sensitive	2	1	4	5	1	4	3	10	2	1	4	3	2	5	6	2	2	3	3	4	2	8	1	3	M. tuberculosis	EAI	0.166667	nnonnnnoooooooooooooooooonnnoooononnnnnnnnn	674000003413771	89	EAI2-Nonthaburi			EAI2-Nonthaburi
208	192	192	010405	0405	05	No	Yes	Negative	2+	MTBc	WT	WT	WT	Sensitive	Sensitive	2	2		8	3	2	2	3	2	9	7	3	2	6	6	2	2	3	3	4	5	6	1	3	...	...	...	nnnnnnnonnnnnnnnnnnnnnnnnnnnoooononnnoonnnn	775777777413471	Orphan	Orphan	EAI5*	0.99	EAI5*
209	193	193	010405	0405	05	No	Yes	3+	4+	MTBc	WT	WT	WT	Sensitive	Sensitive	2	3	3	1	3	3	3	4	2	7	4	4	4	2	6	1	7	3	3	3	3	10	4	2	...	...	...	oooooooooooooooooooooooooooooooooonnnnnnnnn	000000000003771	1	Beijing			Beijing
210	194	194	020405	0405	05	No	No	Negative	<1+	MTBc	WT	WT	WT	Sensitive	Sensitive	2	2	4	5	3	3	2	3	2	2	7	3	2	4	4	2	2	3	3	5	6	6	1	3	...	...	...	nnnnnnnoooonnnnnnnnnnnnnnnnnoooononnnnnnnnn	774177777413771	951	EAI5			EAI5
211	195	195	020405	0405	05	No	No	Negative	2+	MTBc	WT	WT	WT	Sensitive	Sensitive	2	4	4	5	2	2	3	1	2			4	2	2	5	1	5	2	3	3	1	4	2	2	...	...	...	nnnnnnnnnnnonooooooooooonnooooooooooonnnnnn	777640006000371	Orphan	Orphan	T4*	0.99	T4*
212	196	196	020405	0405	05	No	No	1+	3+	MTBc	WT	WT	WT	Sensitive	Sensitive	2	4	4	1	2	2	3	1	2	5	3	4	2	2	5	1	2	2	3	3	1	7	2	2	...	...	...	nnnnnnnnnnnnnnnnnnnnnnnnnnnnnnnnoooonnnonnn	777777777760731	52	T2			T2
213	197	197	010405	0405	05	No	Yes	2+	4+	MTBc	WT	WT	WT	Sensitive	Sensitive	2	1	4	5	2	3	3	10	2	1	4	3	2	5	6	2	2	3	3	3	2	8	1	2	...	...	...	nnonnnnoooooooooooooooooonnnoooononnnnnnnnn	674000003413771	89	EAI2-Nonthaburi			EAI2-Nonthaburi
214	198	198	010106	0106	06	No	Yes	3+	3+	MTBc	WT	WT	WT	Sensitive	Sensitive	2	2	4	2	3	2	3	3	2	2	3	4	2	1	5	1	4	3	3	3	2	8	2	2	...	...	...	nnnnnnnnnnnnoooonnnnnnonnnnnnnnnoooonnnnnnn	777703757760771	214	T5			T5
215	199	199	020106	0106	06	na data	na data	Negative	1+	MTBc	WT	WT	WT	Sensitive	Sensitive	2	3	4	6	2	4	2	5	2	2	7	3	2	4	5	2	2	3	3	5	4	6	1	3	M. tuberculosis	EAI	0.125	nnnnnnnnnnnnnnnnnnnnnnnnnnnnoooononnnnnnnnn	777777777413771	236	EAI5			EAI5
216	200	200	010107	0107	07	No	Yes	3+	4+	MTBc	WT	WT	WT	Sensitive	Sensitive	2	2	4	3	3	3	2	5	2	2	7	3	2	4	5	2	2	3	2	5	4	5	1	3	M. tuberculosis	EAI	0.166667	nnnnnnnnnnnnnnnnnnnnnnnnnnnnoooononnnnnonno	777777777413730	1801	EAI1-SOM			EAI1-SOM
217	201	201	010107	0107	07	na data	na data	1+	4+	MTBc	WT	WT	WT	Sensitive	Sensitive	2	3	3	1	3	3	3	4	2	7	3	4	4	2	6	1	6	3	3	4	3	10	4	2	...	...	...	oooooooooooooooooooooooooooooooooonnnnnnnnn	000000000003771	1	Beijing			Beijing
218	202	not included	010207	0207	07	No	Yes	3+	4+	MTBc	WT	WT	WT	Sensitive	Sensitive	2	2	4	5	3	3	2	7	2	2	7	3	2	5	5	2	2	3	3	4	5	2&6	1	3	...	...	...	nnnnnnnnnnnnnnnnnnnnnnnnnnnnoooononnnnnnnnn	777777777413771	236	EAI5			EAI5
219	203	203	010207	0207	07	No	Yes	2+	3+	MTBc	WT	WT	WT	Sensitive	Sensitive	2	2	4	5	3	2	2	3	2	10	8	3	2	5	6	2	2	3	3	4	4	6	1	3	...	...	...	nnnnnnnonnnnnnnnnnnnnnnnnnnnoooononnnnnnnnn	775777777413771	939	EAI5			EAI5
220	204	204	010109	0109	09	No	Yes	1+	3+	MTBc	WT	WT	WT	Sensitive	Sensitive	2	2	4	2	4	2	3	3	1	3	3	4	2	1	5	1	5	3	3	3	1	8	2	2	...	...	...	nnnnnnnnnnnnnnnnnnnnnnnnnnnnnnnnoooonnnnnnn	777777777760771	53	T1			T1
221	205	205	020109	0109	09	No	No	Negative	2+	MTBc	WT	WT	WT	Sensitive	Sensitive	2	2	4	5	3	3	3	2	2	2	9	3	2	5	5	2	2	3	3	4	4	4	1	3	...	...	...	ooooooooooooooooooooooooooooooooooooonnnnnn	000000000000371	250	Beijing-like			Beijing
222	206	206	010813	0813	13	No	No	Negative	2+	MTBc	WT	WT	WT	Sensitive	Sensitive	2	2	2	2	3	3	2	5	2	2	7	3	2	5	5	2	2	3	3	4	2	8	1	3	...	...	...	nnnnnnnnnnnnonnnnnnnnnnnnnnnoooononnnnnnnnn	777737777413771	618	EAI5			EAI5
[truncated: 1 more columns]
